# Supplementary material for: Red and Blue Light Differently Influence Actinidia chinensis Performance and Its Interaction with Pseudomonas syringae pv. Actinidiae
Source: Int J Mol Sci. 2022 Oct 29;23(21):13145. doi: 10.3390/ijms232113145 (PMC9658526; doi:10.3390/ijms232113145)
Supplement: Supplementary file 1 [file ijms-23-13145-s001.zip]

Archive with 1 entries (1 files):
- ijms-1940713-supplementary.pdf
